# Supplementary material for: DNA Replication Vulnerabilities Render Ovarian Cancer Cells Sensitive to Poly(ADP-Ribose) Glycohydrolase Inhibitors
Source: Cancer Cell. 2019 Mar 18;35(3):519–533.e8. doi: 10.1016/j.ccell.2019.02.004 (PMC6428690; doi:10.1016/j.ccell.2019.02.004)
Supplement: Table S2. List of siRNA Sequences, Related to STAR Methods [file mmc2.xlsx]

## Sheet: Primary screen
Table S2, related to STAR Methods. List of siRNA sequences.
Gene ID	Sequence	Catalogue #
ABL1	GGAAAUCAGUGACAUAGUG	D-003100-05
ABL1	GAAGGAAAUCAGUGACAUA	D-003100-07
ABL1	UCACUGAGUUCAUGACCUA	D-003100-08
ABL1	CUCCAUUGCUCCCUCGAAA	D-003100-21
ATAD5	GAAAUUAGGUGGUCAAAUC	D-004738-01
ATAD5	GAAGAAAGACAGCAAUUUA	D-004738-02
ATAD5	GGAUAAAGCUAGAUUCUUC	D-004738-03
ATAD5	GAUGAAAGCAGUCAAGAUA	D-004738-04
ATM	GCAAAGCCCUAGUAACAUA	D-003201-27
ATM	GGGCAUUACGGGUGUUGAA	D-003201-28
ATM	UCGCUUAGCAGGAGGUGUA	D-003201-29
ATM	UGAUGAAGAGAGACGGAAU	D-003201-30
ATR	GAACAACACUGCUGGUUUG	D-003202-05
ATR	GCAACUCGCCUAACAGAUA	D-003202-06
ATR	UCUCAGAAGUCAACCGAUU	D-003202-07
ATR	GAAUUGUGUUGCAGAGCUU	D-003202-08
BAP1	GAGUUCAUCUGCACCUUUA	D-005791-01
BAP1	CCACAAGUCUCAAGAGUCA	D-005791-02
BAP1	GAUGAUACGUCCGUGAUUG	D-005791-03
BAP1	GAGCAAAGGAUAUGCGAUU	D-005791-04
BARD1	GAGCACAUCUUCUGUAGUA	D-003873-01
BARD1	GUAGUAAGCUUCGAAAUUU	D-003873-02
BARD1	CAAAGUACCUUGAAGUGUA	D-003873-03
BARD1	GAAAUAGACUUACUAGCAA	D-003873-04
BRCA1	CAGCUACCCUUCCAUCAUA	D-003461-05
BRCA1	GGGAUACCAUGCAACAUAA	D-003461-06
BRCA1	GAAGGAGCUUUCAUCAUUC	D-003461-07
BRCA1	CUAGAAAUCUGUUGCUAUG	D-003461-08
BRCA2	GAAACGGACUUGCUAUUUA	D-003462-01
BRCA2	GUAAAGAAAUGCAGAAUUC	D-003462-02
BRCA2	GGUAUCAGAUGCUUCAUUA	D-003462-03
BRCA2	GAAGAAUGCAGGUUUAAUA	D-003462-04
BRCC3	CAUAAUGGCUCAGUGUUUA	D-005798-08
BRCC3	CGUCAGAAUUGUUCACAUU	D-005798-09
BRCC3	GAAGGACCGAGUAGAAAUU	D-005798-10
BRCC3	GAAUCGAAAUCCCAAUCCA	D-005798-11
CDC14B	GAUAAUACCAGACCGAUUU	D-003470-01
CDC14B	CAGUAUGGCUUCCUUAAUU	D-003470-03
CDC14B	CAACUCAUUUAACCUUGAU	D-003470-09
CDC14B	CAUAAAUGGGGUCGAGAAU	D-003470-22
CDK12	GAAAGAAGACAAACAGAAA	D-004031-01
CDK12	GAACUGAUCAGCCGACUUU	D-004031-02
CDK12	GCACAGUUAUCAAACCUUU	D-004031-04
CDK12	UAACACAUCUAAACACAGA	D-004031-06
CDK5	UGACCAAGCUGCCAGACUA	D-003239-05
CDK5	GAGCUGAAAUUGGCUGAUU	D-003239-06
CDK5	CAACAUCCCUGGUGAACGU	D-003239-07
CDK5	GGAUUCCCGUCCGCUGUUA	D-003239-08
CDK7	GGACAUAGAUCAGAAGCUA	D-003241-05
CDK7	CAAUAGAGCUUAUACACAU	D-003241-06
CDK7	CAUACAAGGCUUAUUCUUA	D-003241-07
CDK7	GGAGACGACUUACUAGAUC	D-003241-08
CHEK1	GCAACAGUAUUUCGGUAUA	D-003255-06
CHEK1	GGACUUCUCUCCAGUAAAC	D-003255-07
CHEK1	AAAGAUAGAUGGUACAACA	D-003255-08
CHEK1	AGAUAUGAAGCGUGCCGUA	D-003255-26
CHEK2	GAAAUUGCACUGUCACUAA	D-003256-05
CHEK2	CUCAGGAACUCUAUUCUAU	D-003256-13
CHEK2	AAACGCCGUCCUUUGAAUA	D-003256-14
CHEK2	GCUAAAUCAUCCUUGCAUC	D-003256-15
DCLRE1B	GAUCCAUACUUUAUACCUA	D-015780-01
DCLRE1B	GAAAACACCCACAACAUAA	D-015780-02
DCLRE1B	ACUCUGACCAUUCCUCUUA	D-015780-03
DCLRE1B	CGGACUCUGUACAGCAAUA	D-015780-04
DNMT3A	GCAUUCAGGUGGACCGCUA	D-006672-19
DNMT3A	GCACUGAAAUGGAAAGGGU	D-006672-20
DNMT3A	CUCAGGCGCCUCAGAGCUA	D-006672-21
DNMT3A	GGGACUUGGAGAAGCGGAG	D-006672-22
ERCC5	CAUGAAAUCUUGACUGAUA	D-006626-01
ERCC5	GAACGCACCUGCUGCUGUA	D-006626-02
ERCC5	GAAAGAAGAUGCUAAACGU	D-006626-03
ERCC5	GAACGAACUUUGCCCAUAU	D-006626-04
ESCO1	GGACAAAGCUACAUGAUAG	D-023413-01
ESCO1	GUAGUUGGCUGCCUAAUUG	D-023413-03
ESCO1	GGAAAGAGCAAACGAGGUA	D-023413-04
ESCO1	GGACAGAAUAGCACGUAAA	D-023413-17
ESCO2	GAAGAAAGAACGUGUAGUA	D-025788-01
ESCO2	AAUCAAGGCUCACCAUUUA	D-025788-02
ESCO2	GAGAGUAGUUGGGUGUUUA	D-025788-03
ESCO2	CAAAAUCGAGUGAUCUAUA	D-025788-04
FAM175A	CAGGGUACCUUUAGUGGUU	D-016775-01
FAM175A	GGUAGUAGUAACCAAGAUA	D-016775-02
FAM175A	GAAUAUUCACGGUCUCCUA	D-016775-03
FAM175A	GCAGUAGAUAAACUAGUAA	D-016775-04
FANCC	GGUAUGCACCUAUAGAUUA	D-011033-01
FANCC	GACCAGACCUUGUACAGAU	D-011033-02
FANCC	GGAAUCGUCUUGGCAUUGA	D-011033-03
FANCC	GAGAGAAUCAUCUUAAUGG	D-011033-04
FANCD2	GGUCAGAGCUGUAUUAUUC	D-016376-01
FANCD2	GAUAAGUUGUCGUCUAUUA	D-016376-02
FANCD2	GAUCAACUCUCCUAAAGAU	D-016376-04
FANCD2	GAACAAAGGAAGCCGGAAU	D-016376-18
FANCE	CAACUGCCCUGACCUCCUU	D-013991-01
FANCE	GGAGAGACCCGAACAUAAG	D-013991-02
FANCE	CCAAGUAUCAGGCUAACAU	D-013991-03
FANCE	CGAAUCUGGAUGAUGCUAA	D-013991-04
GADD45A	GAUCCUGCCUUAAGUCAAC	D-003893-02
GADD45A	CCGAAAGGAUGGAUAAGGU	D-003893-04
GADD45A	CUACAUGGAUCAAUGGGUU	D-003893-05
GADD45A	UAAUCUCCCUGAACGGUGA	D-003893-06
GTF2H3	CAACAAACUUGCUGUGAUA	D-029875-01
GTF2H3	UCAAGGAUAUUGGUGAUUA	D-029875-02
GTF2H3	CGGGAGGACUGUACCUGAA	D-029875-04
GTF2H3	AAAUGCAUGCCAUACGAAA	D-029875-17
HELLS	GAGAGAAGGUCAUUAGUGA	D-017444-01
HELLS	GAACUUUGGUCAUUGCUAA	D-017444-02
HELLS	UAAGAUCGAUGAAGAAUUG	D-017444-03
HELLS	GGAUAGAUGUCAUAGAAUU	D-017444-04
HUS1	GAAGUGCACAUAGAUAUUA	D-003267-06
HUS1	AAGCUUAACUUCAUCCUUU	D-003267-07
HUS1	GAACUUCUUCAACGAAUUU	D-003267-08
HUS1	AAUCAUGGCUCACCGCAUU	D-003267-21
INIP	GAACCAGUCUUCAACAAAU	D-013792-01
INIP	AAAUAGAGUUGCAAUCUUG	D-013792-02
INIP	GAACCUUAUUCUUCCUGUU	D-013792-03
INIP	ACAUUCAUCUGGAUACUUC	D-013792-04
INO80D	GAUCGUAGGUACUGCAACA	D-020757-02
INO80D	GCUAUUGAAUGGGCGUAUA	D-020757-03
INO80D	CGGCAUACGUUUAGGAAAG	D-020757-04
INO80D	CUAUUAAGGAAGAACGAUU	D-020757-17
KAT5	GGACAGCUCUGAUGGAAUA	D-006301-01
KAT5	CACAGGAACUCACCACAUU	D-006301-05
KAT5	GAACAAGAGUUAUUCCCAG	D-006301-06
KAT5	CCACAGAUCACCAUCAAUG	D-006301-07
LIG3	GCUAAUGUCUGCCUGUUUG	D-009227-01
LIG3	GAAAGCAGCCUUCCAGGAU	D-009227-03
LIG3	GCAAAGCCUUCCGCUAUGA	D-009227-04
LIG3	GAAGGGCGUAUGCCGAAUU	D-009227-05
MCM2	GAAGAUCUUUGCCAGCAUU	D-003273-05
MCM2	GGAUAAGGCUCGUCAGAUC	D-003273-06
MCM2	GCCGUGGGCUCCUGUAUGA	D-003273-08
MCM2	GGAUGUGAGUCAUGCGGAU	D-003273-21
MCM3	GGACAUCAAUAUUCUUCUA	D-003274-05
MCM3	GCAGGUAUGACCAGUAUAA	D-003274-07
MCM3	GGAAAUGCCUCAAGUACAC	D-003274-08
MCM3	GACCAUAGAGCGACGUUAU	D-003274-09
MCM6	GAGCAGCGAUGGAGAAAUU	D-003277-06
MCM6	GGAAACACCUGAUGUCAAU	D-003277-07
MCM6	CCAAACAUCUGCCGAAAUC	D-003277-08
MCM6	GCGAUGGAGAAAUUAAAUA	D-003277-09
MLH1	GAAAUUGGAUGUGAGGAUA	D-003906-05
MLH1	GGCAUUAGUUUCUCAGUUA	D-003906-06
MLH1	GAAAACAGCUGAUGGAAAG	D-003906-07
MLH1	GAAGAUGAUUCCCGAAAGG	D-003906-08
MMS22L	CAACUUGGAAACCUUGUUA	D-027225-02
MMS22L	GAACCUGCAAUACAUGGUA	D-027225-04
MMS22L	AAGACUUGCUGUUGCGAUA	D-027225-17
MMS22L	GCUACUGAAUCAUGCUUUA	D-027225-18
MND1	GAUCGGAACUUCUAAUUAU	D-014779-01
MND1	GCUAACAGAUGGACUGAUA	D-014779-02
MND1	AAAGAGAACUCGCAUGAUG	D-014779-03
MND1	GAGAAAGGCAUUACUGCUA	D-014779-04
MUM1	UCGCUGAGCUACCGGGAAA	D-019083-01
MUM1	CAAGUGUGCUAUACAUCGA	D-019083-02
MUM1	CUAAUUCCAUGCGUUCUAU	D-019083-03
MUM1	GAUUAUGGCCUGCGAAGGU	D-019083-04
NAP1L1	GACCAGAAAUUAUGGGUUG	D-017274-02
NAP1L1	GGACGUGGGACAGUUCGUA	D-017274-04
NAP1L1	GCGUAUAAUCCCAAGAUCA	D-017274-17
NAP1L1	UAACCAUAGUUCAUCGAAA	D-017274-18
NBN	GGAGGAAGAUGUCAAUGUU	D-009641-02
NBN	GAAGAAACGUGAACUCAAG	D-009641-03
NBN	GAAAUGGAUUCAGUCAAUA	D-009641-04
NBN	ACAUGGGAUUUGAGUGAAA	D-009641-18
ORC1	UAAGAAACGUGCUCGAGUA	D-003283-06
ORC1	GAGAUCACCUCACCUUCUA	D-003283-07
ORC1	GCAGAGAGCCCUUCUUGGA	D-003283-08
ORC1	CCUCAGAUCCGUAGUCGAA	D-003283-21
ORC5	GAAAUAACCUGUGAAACAU	D-003287-05
ORC5	GUAUUCAGCUGAUUUCUAU	D-003287-08
ORC5	UGAACGUGAUACUCGCAAA	D-003287-23
ORC5	CUACACUGUUUGUCGAGAU	D-003287-24
PAPD7	GGAGUGACGUUGAUUCAGA	D-009807-01
PAPD7	CAGACAAGCUGGUGUAGAA	D-009807-02
PAPD7	GCCCUCAUCUGUAUCAUAA	D-009807-03
PAPD7	GCCAUUAGCUUUCUACAGU	D-009807-04
POLB	GAAUUGGGCUGAAAUAUUU	D-005164-01
POLB	CAAGGAAGUUUGUAGAUGA	D-005164-03
POLB	GAUACGAGUUCAUCCAUCA	D-005164-04
POLB	UCACAGAACUCGCAAACUU	D-005164-05
POLD3	GAAUCAAACUUCCUGAAUC	D-026692-02
POLD3	GAAGAGGAGCUUAACAUGA	D-026692-03
POLD3	ACAAUGAGCUGACCACCAA	D-026692-04
POLD3	ACGAAAACGCGUACUAAAA	D-026692-17
POLH	AAACUGGCCUGUGGACUAA	D-006454-05
POLH	GAAGUUAUGUCCAGAUCUU	D-006454-06
POLH	GCACUUACAUUGAAGGGUU	D-006454-07
POLH	GCAAUUAGCCCAGGAACUA	D-006454-08
POLM	CGACACAUGUUGUGAUGGA	D-010035-01
POLM	GGACAUAAGCUGGUUAACA	D-010035-02
POLM	CCAUGAAGCUCUUCACCCA	D-010035-03
POLM	GAACACUCCUCUAGGGUUG	D-010035-04
POLR2F	CAGACAACGAGGACAAUUU	D-004723-01
POLR2F	GGAGAAUGCCGAAGAGGAA	D-004723-02
POLR2F	GAUGGGAGCUAUGAAGACU	D-004723-03
POLR2F	CAUCAUCAUUCGCCGUUAC	D-004723-04
PRKDC	GCAAAGAGGUGGCAGUUAA	D-005030-01
PRKDC	GAGCAUCACUUGCCUUUAA	D-005030-03
PRKDC	GAUGAGAAGUCCUUAGGUA	D-005030-04
PRKDC	GCAGGACCGUGCAAGGUUA	D-005030-05
PRMT6	GGAAACAGGCGCUCCUCUA	D-007773-01
PRMT6	GCACUAUGGUGUGGACAUG	D-007773-02
PRMT6	GCAAGACACGGACGUUUCA	D-007773-03
PRMT6	GAACGAGCCGGUGCAAGUG	D-007773-04
PSMC3IP	GAGAGAGAUUGAAGAACAU	D-018726-01
PSMC3IP	GCAGCUACCAAUCAUGUGA	D-018726-02
PSMC3IP	AAGAGAAGAUGUACGGCAA	D-018726-03
PSMC3IP	GAGAGAGGCAGAAGUACUG	D-018726-04
PTEN	GUGAAGAUCUUGACCAAUG	D-003023-05
PTEN	GAUCAGCAUACACAAAUUA	D-003023-06
PTEN	GGCGCUAUGUGUAUUAUUA	D-003023-07
PTEN	GUAUAGAGCGUGCAGAUAA	D-003023-08
RAD21	GGAAGAAGCAUUUGCAUUG	D-006832-01
RAD21	GAACAGAGCACCAGCAAUC	D-006832-02
RAD21	GAGCCCAACUUAGUGAUUA	D-006832-03
RAD21	GGGAGUAGUUCGAAUCUAU	D-006832-05
RAD51	GAAGCUAUGUUCGCCAUUA	D-003530-02
RAD51	GCAGUGAUGUCCUGGAUAA	D-003530-05
RAD51	CCAACGAUGUGAAGAAAUU	D-003530-07
RAD51	AAGCUAUGUUCGCCAUUAA	D-003530-08
RAD51C	GUACAGCACUGGAACUUCU	D-010534-02
RAD51C	GCAGAAGCCUUAGAAACUC	D-010534-03
RAD51C	GGAGUGCCCUUAAUGAAAA	D-010534-04
RAD51C	GGUGAAACCCUCCGAGCUU	D-010534-17
RAD51D	GCUCAAACCUGCCCUCGGA	D-017467-01
RAD51D	CCACAUAACUCGAGACAGG	D-017467-02
RAD51D	AGAAAUGUGGCUUGUCUUA	D-017467-03
RAD51D	GCACUCGGAUUCUCCUGGA	D-017467-04
RAD52	GGAAAUAUGAUCCAUCUUA	D-011760-01
RAD52	UAAUUAAUCUGGCCAAUGA	D-011760-02
RAD52	CAGAAGGUGUGCUACAUUG	D-011760-03
RAD52	GAUGUUGGUUAUGGUGUUA	D-011760-04
RAD54L	GAACUCCCAUCCAGAAUGA	D-004592-01
RAD54L	GUAGAACGCUUCAAUAGUC	D-004592-02
RAD54L	GAAACUCCCUGUCCAUGUG	D-004592-04
RAD54L	ACUCCUAGGAAACGGAAAU	D-004592-17
RFC2	GGAGAACCAUGGAAAUCUA	D-019061-01
RFC2	GGAUUUGGCUUCAUUAACA	D-019061-02
RFC2	GAAAUUGGAUACACUCACA	D-019061-03
RFC2	GCAAGGCUGUGUCAGAAGA	D-019061-04
RNF168	GGAAGUGGCUGAUGACUAU	D-007152-01
RNF168	GAAAUUCUCUCGUCAACGU	D-007152-02
RNF168	AGAAGGAGGUGGAUAAAGA	D-007152-03
RNF168	GAGUAUCACUUACGCGCUA	D-007152-18
RPA1	GAAGUCAGCUGAAGCAGUU	D-015749-01
RPA1	GCAAUCCAGUGCCCUAUAA	D-015749-03
RPA1	GAAGUGCGACACCGAAUUU	D-015749-04
RPA1	CCCUAGAACUGGUUGACGA	D-015749-17
RRM1	GCACAGAAAUAGUGGAGUA	D-004270-01
RRM1	GAACACACAUACGACUUUA	D-004270-02
RRM1	GGACUGGUCUUUGAUGUGU	D-004270-03
RRM1	UGAAACGAGUGGAGACUAA	D-004270-04
SHFM1	GCACAUGUCUGGGAGGAUA	D-021353-01
SHFM1	GUUAUAAGAUGGAGACUUC	D-021353-02
SHFM1	AGACUGGGCUGGCUUAGAU	D-021353-03
SHFM1	CAAUGUAGAGGAUGACUUC	D-021353-04
SHPRH	GCACAAAUCAGUCGUGUUA	D-007167-01
SHPRH	GAAGAAAUGUGGAACUGAA	D-007167-02
SHPRH	GAAUAUAAGUUGCUUCAUG	D-007167-03
SHPRH	CAAAGUGUGUGAAUUAUGA	D-007167-04
SMARCA2	GCACUUCGGUUACUCAAUU	D-017253-01
SMARCA2	CCGCAUAGCUCAUAGGAUA	D-017253-02
SMARCA2	GAAGGGCACUGGUAUGCGA	D-017253-03
SMARCA2	CAAAGCAACCGUGGAACUA	D-017253-04
SMARCA5	GGAUUAAACUGGCUCAUUU	D-011478-01
SMARCA5	GAGGAGAUGUAAUACCUUA	D-011478-02
SMARCA5	GGAAUGGUAUACUCGGAUA	D-011478-03
SMARCA5	GGGCAAAUAGAUUCGAGUA	D-011478-04
SMARCAL1	GAAUAUAUCUUGGACCUAC	D-013058-02
SMARCAL1	GAAUCUCACUUCCUCAAAA	D-013058-04
SMARCAL1	CCGCAGAGCUCUACACGCA	D-013058-17
SMARCAL1	GCAGAAGAUCUACGACCUA	D-013058-18
SMC3	GAAAGCAUCUCCUUAAUGA	D-006834-01
SMC3	GAACGGAUCUUUAUGCAAA	D-006834-02
SMC3	GGAAUUAGGGUGUCAUUUA	D-006834-03
SMC3	GAAGAGAGAUUACAUACUC	D-006834-04
SMG1	GUGAAGAUGUUCCCUAUGA	D-005033-01
SMG1	GAGGUUAGCUGCGGAAAGA	D-005033-02
SMG1	GGUCAGACAUCCACCAGAA	D-005033-03
SMG1	UAACUUGGCUCAGCUGUAU	D-005033-04
SSRP1	GAUGAGAUCUCCUUUGUCA	D-011783-01
SSRP1	GACUUAAACUGCUUACAAA	D-011783-03
SSRP1	GCAAGACCUUUGACUACAA	D-011783-04
SSRP1	GAGGGAGGAGUACGGGAAA	D-011783-17
STAG3	UAGAUGAGGAUGAGGUAUA	D-019962-17
STAG3	GGGUAGAGAAGCCGAGAGA	D-019962-18
STAG3	GCGCAAGACCCAAGCCGAU	D-019962-19
STAG3	CCUUCUUUGUGGAGAGCGA	D-019962-20
SUMO1	UCAAGAAACUCAAAGAAUC	D-016005-02
SUMO1	GACAGGGUGUUCCAAUGAA	D-016005-03
SUMO1	GGUUUCUCUUUGAGGGUCA	D-016005-05
SUMO1	GAAUAAAUGGGCAUGCCAA	D-016005-20
TIMELESS	GAAGACAACUUGCUGAUUG	D-019488-01
TIMELESS	GGAAGACGCUGUUGGUAAA	D-019488-03
TIMELESS	CAACAGGCAUUCUCGAUUU	D-019488-04
TIMELESS	UGGUCCAGGUGUCGGAGAA	D-019488-18
TOP2B	GAACAAAGCUGGUGUAUCA	D-004240-01
TOP2B	CAUAUGGGAUGUCUGAAGA	D-004240-05
TOP2B	GAACUUUCCUUCUACAGUA	D-004240-06
TOP2B	GAUGAUAGUUCCUCCGAUU	D-004240-19
TOP3A	GAAACUAUCUGGAUGUGUA	D-005279-01
TOP3A	CCACAAAGAUGGUAUCGUA	D-005279-02
TOP3A	CCAGAAAUCUUCCACAGAA	D-005279-03
TOP3A	GAACAAGUCUGACCAAGCU	D-005279-04
TOPBP1	GGAAUCACCUCCUCAUGUA	D-012358-03
TOPBP1	ACACUAAUCGGGAGUAUAA	D-012358-05
TOPBP1	GAGCCGAACAUCCAGUUUA	D-012358-06
TOPBP1	AACCAUAUAUCCAUGCUAA	D-012358-07
UBA1	GCUCAGACCUGCAAGAGAA	D-004509-01
UBA1	UAAGACAGAGCACAAAUUA	D-004509-02
UBA1	GCUAUGGUUUCUAUGGUUA	D-004509-03
UBA1	CAAGAACUUUGCCAUGAUU	D-004509-04
USP1	GCAUAGAGAUGGACAGUAU	D-006061-02
USP1	GAAAUACACAGCCAAGUAA	D-006061-03
USP1	CAUAGUGGCAUUACAAUUA	D-006061-05
USP1	GCACAAAGCCAACUAACGA	D-006061-19
USP10	CCAUAAAGAUUGCAGAGUU	D-006062-05
USP10	CAAACAAGAGGUUGAGAUA	D-006062-06
USP10	CCACAUAUAUUUACAGACU	D-006062-08
USP10	GAGUUGCACACCACGGAAA	D-006062-21
USP20	GCGAGUGGCUCAACAAGUU	D-006070-01
USP20	CAAGAAAGCCCAGGUAUUG	D-006070-02
USP20	UCUGAAAGCUGUUCCUAUU	D-006070-03
USP20	GAACGCCGAGGGCUACGUA	D-006070-05
USP7	CUAAGGACCCUGCAAAUUA	D-006097-01
USP7	GUGGUUACGUUAUCAAAUA	D-006097-02
USP7	UGACGUGUCUCUUGAUAAA	D-006097-03
USP7	GAAGGUACUUUAAGAGAUC	D-006097-04
XRCC2	UAGAGAAGCUUGUAAAUGA	D-004361-01
XRCC2	GGAAGUAGAAGUCUUAUUU	D-004361-02
XRCC2	GAAAUGCUUUAUCACCUAA	D-004361-04
XRCC2	CUGGAUAGACCGCGUCAAU	D-004361-17
XRCC4	GAAUCCACCUUGUUUCUGA	D-004494-01
XRCC4	GAGAAUCAGCUUCAAGAAA	D-004494-04
XRCC4	UGACCGAGAUCCAGUCUAU	D-004494-05
XRCC4	GAACCCAGUAUAACUCAUU	D-004494-06
ZSWIM7	GAUGAAGUUUCGACGAGUA	D-184374-05
ZSWIM7	UCUGAGACGCUUCGGUAAA	D-184374-06
ZSWIM7	GAGAGUUAGUAUCGAGAAC	D-184374-07
ZSWIM7	GAAUAUCUGUUAUCGCUGA	D-184374-08

## Sheet: Secondary screen
Table S2, related to STAR Methods. List of siRNA sequences.
Gene ID	Sequence	Catalogue #	Deconvolution #
ATAD5	UAGCAGAAAUGUACAACUA	J-004738-05
ATAD5	GCGCAAUAAUGUAUACUUU	J-004738-06
ATAD5	UGAAUUGUCUUGCUAGGAA	J-004738-07
ATAD5	UGAAUGAUGUGCUAGGAAA	J-004738-08
CHEK1	CAAGAUGUGUGGUACUUUA	J-003255-10
CHEK1	GAGAAGGCAAUAUCCAAUA	J-003255-11
CHEK1	CCACAUGUCCUGAUCAUAU	J-003255-12
CHEK1	GAAGUUGGGCUAUCAAUGG	J-003255-13
HUS1	ACAAGUAAAUCCCACAAAG	J-003267-09	1
HUS1	UGAAGUGCACAUAGAUAUU	J-003267-10	2
HUS1	CCAUAAAGGUGAUUCCUAG	J-003267-11	3
HUS1	UCAGUAACAUGAUAGCCAA	J-003267-12	4
MCM2	CAAGGUACGUGGUGAUAUC	J-003273-09
MCM2	GCCGUGACCUUCCACCAUU	J-003273-10
MCM2	GACUGGCUCUGGAUGAUGA	J-003273-11
MCM2	GAAAGAAUCUAUGGCGACA	J-003273-12
RFC2	CUUGUAAUGCUUCGGAUAA	J-019061-05	1
RFC2	GAACUGCCGUGGGUUGAAA	J-019061-06	2
RFC2	CGGCAAGACCACAAGCAUU	J-019061-07	3
RFC2	GCUGUGCAGUCCUCCGGUA	J-019061-08	4
TIMELESS	UCAAUCGUCUGCUUAGUGA	J-019488-05	1
TIMELESS	CAGGGUAGCUUAGUCCUUU	J-019488-06	2
TIMELESS	GAGGGAGACACUUACCAUA	J-019488-07	3
TIMELESS	CUACUGCUGGUCAGAAAUA	J-019488-08	4

## Sheet: Others
Table S2, related to STAR Methods. List of siRNA sequences.
Gene ID	Sequence	Catalogue number
Non-targeting	UGGUUUACAUGUCGACUAA	D-001810-10-05
Non-targeting	UGGUUUACAUGUUUUCUGA	D-001810-10-05
Non-targeting	UGGUUUACAUGUUGUGUGA	D-001810-10-05
Non-targeting	UGGUUUACAUGUUUUCCUA	D-001810-10-05
PARG	CCAGUUGGAUGGACACUAA	J-011488-05
PARG	GUAGGUAGUUCCUCCCAAA	J-011488-06
PARG	UACCAGAGCAGUUUAGUAA	J-011488-07
PARG	GGAAACGGUACUCUACUAA	J-011488-08
